# Supplementary material for: Development and In Vivo Evaluation of Small-Molecule Ligands for Positron Emission Tomography of Immune Checkpoint Modulation Targeting Programmed Cell Death 1 Ligand 1
Source: J Med Chem. 2024 Mar 5;67(5):4036–62. doi: 10.1021/acs.jmedchem.3c02342 (PMC10945501; doi:10.1021/acs.jmedchem.3c02342)
Supplement: Supplementary file 2 — jm3c02342_si_002.csv [file jm3c02342_si_002.csv]

Compound	SMILES	Lit. IC50 [nM]	Measured IC50 [nM]
Entry 1	CC(C)N(C(C)C)C1=CC=CC=C1	--	--
Entry 2	CC1=CC(N)=CC=C1C2=CC=CC(C)=C2	--	--
Entry 3	CC1=C(CO)C=CC=C1C2=CC=CC=C2	--	--
Entry 4	CC1=C(N)C=CC=C1N2C=CC=C2	--	--
Entry 5	ClCC1=C(C=CC=N2)C2=C(O)C=C1	--	--
Entry 6	CC1=NC2=CC=C3C(C=CN3)=C2C(O)=C1	--	--
Entry 7	CN(C)CC1=CC(C)(C)NC1(C)C	--	--
Entry 8	CC1=CC=CC=C1C2=CCN(C)CC2	--	--
Entry 9	CC1=C(O)C=CC=C1C2=CN=CC=C2	--	--
Entry 10	CC(C1=CC=CC=C1)(C)C2=CC=CC=C2	--	--
1a	CC1=C(CO)C=CC=C1C2=CC=CC=C2	--	--
1b	CC1=C(CO)C=CC=C1C2=CC=C(OCCO3)C3=C2	--	--
1c	CC1=C(CO)C=CC=C1N2C=CC=C2	--	--
2a	CC1=C(COC2=NC=C(C=C2Cl)C=O)C=CC=C1C3=CC=CC=C3	--	--
2b	CC1=C(COC2=CC(O)=C(C=C2Cl)C=O)C=CC=C1C3=CC=CC=C3	--	--
2c	CC1=C(COC2=CC(O)=C(C=C2Cl)C=O)C=CC=C1C3=CC=C(OCCO4)C4=C3	--	--
2d	CC1=C(COC2=CC(O)=C(C=C2Cl)C=O)C=CC=C1N3C=CC=C3	--	--
3a	CC1=C(COC2=CC(OCC3=CC(C#N)=CC=C3)=C(C=C2Cl)C=O)C=CC=C1C4=CC=CC=C4	--	--
3b	CC1=C(COC2=CC(OCC3=CC(C#N)=NC=C3)=C(C=C2Cl)C=O)C=CC=C1C4=CC=C(OCCO5)C5=C4	--	--
3c	CC1=C(COC2=CC(OCC3=CC(C#N)=CC=C3)=C(C=C2Cl)C=O)C=CC=C1C4=CC=C(OCCO5)C5=C4	--	--
3d	CC1=C(COC2=CC(OCC3=COC=N3)=C(C=C2Cl)C=O)C=CC=C1C4=CC=C(OCCO5)C5=C4	--	--
3e	CC1=C(COC2=CC(OCC3=CC(C#N)=NC=C3)=C(C=C2Cl)C=O)C=CC=C1N4C=CC=C4	--	--
4a	CC1=C(COC2=NC=C(C=C2Cl)CNCCNC(C)=O)C=CC=C1C3=CC=CC=C3	--	>50,000
4b	CC1=C(COC2=CC(OCC3=CC(C#N)=CC=C3)=C(C=C2Cl)CN[C@@H](C(O)=O)CO)C=CC=C1C4=CC=CC=C4	--	6.7 ± 0.4
4c	CC1=C(COC2=CC(OCC3=CC(C#N)=NC=C3)=C(C=C2Cl)CN[C@@H](C(O)=O)CO)C=CC=C1C4=CC=C(OCCO5)C5=C4	--	6.1 ± 0.3
4d	CC1=C(COC2=CC(OCC3=CC(C#N)=NC=C3)=C(C=C2Cl)CNCCNC(C)=O)C=CC=C1C4=CC=C(OCCO5)C5=C4	--	9.2 ± 0.6
4e	CC1=C(COC2=CC(OCC3=CC(C#N)=NC=C3)=C(C=C2Cl)CNCCO)C=CC=C1C4=CC=C(OCCO5)C5=C4	--	7.7 ± 0.6
4f	CC1=C(COC2=CC(OCC3=CC(C#N)=NC=C3)=C(C=C2Cl)CN4CCCC[C@H]4C(O)=O)C=CC=C1C5=CC=C(OCCO6)C6=C5	--	4.9 ± 0.3
4g	CC1=C(COC2=CC(OCC3=CC(C#N)=NC=C3)=C(C=C2Cl)CNCCOCCOCCOCCOCCC(O)=O)C=CC=C1C4=CC=C(OCCO5)C5=C4	--	46 ± 5
4h	CC1=C(COC2=CC(OCC3=CC(C#N)=NC=C3)=C(C=C2Cl)CN[C@@H](CCC#C)C(O)=O)C=CC=C1C4=CC=C(OCCO5)C5=C4	--	8.2 ± 1.8
4i	CC1=C(COC2=CC(OCC3=CC(C#N)=NC=C3)=C(C=C2Cl)CN[C@@H](CCCCNC(OCC#C)=O)C(O)=O)C=CC=C1C4=CC=C(OCCO5)C5=C4	--	3.7 ± 0.5
4j	CC1=C(COC2=CC(OCC3=CC(C#N)=CC=C3)=C(C=C2Cl)CNCCNC(C)=O)C=CC=C1C4=CC=C(OCCO5)C5=C4	--	11 ± 1
4k	CC1=C(COC2=CC(OCC3=COC=N3)=C(C=C2Cl)CNCCNC(C)=O)C=CC=C1C4=CC=C(OCCO5)C5=C4	--	50 ± 7
4l	CC1=C(COC2=CC(OCC3=COC=N3)=C(C=C2Cl)CN4CCCC[C@H]4C(O)=O)C=CC=C1C5=CC=C(OCCO6)C6=C5	--	16 ± 3
4m	CC1=C(COC2=CC(OCC3=CC(C#N)=NC=C3)=C(C=C2Cl)CN[C@@H](C(O)=O)CO)C=CC=C1N4C=CC=C4	--	6 ± 1
4n	CC1=C(COC2=CC(OCC3=CC(C#N)=NC=C3)=C(C=C2Cl)CNCCO)C=CC=C1N4C=CC=C4	--	50 ± 3
4o	CC1=C(COC2=CC(OCC3=CC(C#N)=NC=C3)=C(C=C2Cl)CN4CCCC[C@H]4C(O)=O)C=CC=C1N5C=CC=C5	--	29 ± 3
5a	CC1=C(COC2=CC(OCC3=CC(C#N)=NC=C3)=C(C=C2Cl)CN(C)[C@@H](C(O)=O)CO)C=CC=C1C4=CC=C(OCCO5)C5=C4	--	6.2 ± 0.6
5b	CC1=C(COC2=CC(OCC3=CC(C#N)=NC=C3)=C(C=C2Cl)CN[C@H](CO)C(OC)=O)C=CC=C1C4=CC=C(OCCO5)C5=C4	--	30 ± 8
5c	CC1=C(COC2=CC(OCC3=CC(C#N)=NC=C3)=C(C=C2Cl)CN(C)CCO)C=CC=C1C4=CC=C(OCCO5)C5=C4	--	10.2 ± 0.2
5d	CC1=C(COC2=CC(OCC3=CC(C#N)=NC=C3)=C(C=C2Cl)CNCCOC)C=CC=C1C4=CC=C(OCCO5)C5=C4	--	19 ± 4
5e	CC1=C(COC2=CC(OCC3=CC(C#N)=CC=C3)=C(C=C2Cl)CN4C(N(C(C)=O)CC4)=O)C=CC=C1C5=CC=C(OCCO6)C6=C5	--	589 ± 178
5f	CC1=C(COC2=CC(OCC3=CC(C#N)=NC=C3)=C(C=C2Cl)CN(C)CCO)C=CC=C1N4C=CC=C4	--	16 ± 4
5g	CC1=C(COC2=CC(OCC3=CC(C#N)=NC=C3)=C(C=C2Cl)CN4C(CF)OCC4)C=CC=C1C5=CC=C(OCCO6)C6=C5	--	12 ± 2
5h	CC1=C(COC2=CC(OCC3=CC(C#N)=NC=C3)=C(C=C2Cl)CN4CCCC[C@H]4C(OCCF)=O)C=CC=C1C5=CC=C(OCCO6)C6=C5	--	1,290 ± 440
5i	CC1=C(COC2=CC(OCC3=CC(C#N)=NC=C3)=C(C=C2Cl)CNCCF)C=CC=C1C4=CC=C(OCCO5)C5=C4	--	12 ± 1
5j	CC1=C(COC2=CC(OCC3=CC(C#N)=CC=C3)=C(C=C2Cl)CN(C(OCCF)=O)CCNC(C)=O)C=CC=C1C4=CC=C(OCCO5)C5=C4	--	1,700 ± 540
BMS-1	CC1=C(COC2=CC(OC)=C(CN3CCCC[C@H]3C(O)=O)C(OC)=C2)C=CC=C1C4=CC=CC=C4	6-100	202 ± 27
BMS-8	CC1=C(COC2=CC=C(CN3CCCCC3C(O)=O)C=C2Br)C=CC=C1C4=CC=CC=C4	146	--
BMS-16	CC1=C(COC2=CC(CN(C)CC(O)=O)=CC=C2)C=CC=C1C3=CC=CC=C3	1,945	--
BMS-39	CC1=C(COC2=CC(CN3CCC3)=CC=C2)C=CC=C1C4=CC=CC=C4	4,184	--
BMS-49	CC1=C(COC2=CC(CN3C(C(O)=O)CCCC3)=CC=C2)C=CC=C1C4=CC=CC=C4	9,492	--
BMS-75	CC1=C(COC2=CC=C(CN3CCCCC3C(O)=O)C=C2)C=CC=C1C4=CC=CC=C4	953	--
BMS-82	CC1=C(COC2=CC(CN[C@@H](C)C(O)=O)=CC=C2)C=CC=C1C3=CC=CC=C3	3,186	--
BMS-101	CC1=C(COC2=CC(CCNC3)=C3C=C2)C=CC=C1C4=CC=CC=C4	1,076	--
BMS-107	CC1=C(COC2=CC(OC)=C(CN[C@H](C)C(O)=O)C(OC)=C2)C=CC=C1C3=CC(F)=CC(OC)=C3	329	--
BMS-114	CC1=C(COC2=CC(CNC[C@H](C(O)=O)O)=CC=C2C(F)(F)F)C=CC=C1C3=CC(OCCO4)=C4C=C3	43	--
BMS-163	CC1=C(COC2=CC(OC)=C(CNCCOCCOCCN)C(OC)=C2)C=CC=C1C3=CC=CC=C3	93	--
BMS-172	CC1=C(COC2=CC(OC)=C(CNCCCN3CCOCC3)C(OC)=C2)C=CC=C1C4=CC=CC=C4	107	--
BMS-174	CC1=C(COC2=CC(OC)=C(CNCC3NC(C3)=O)C(OC)=C2)C=CC=C1C4=CC=CC=C4	22	--
BMS-200	CC1=C(COC2=C(F)C=C(CNC[C@@H](O)CC(O)=O)C(F)=C2)C=CC=C1C3=CC4=C(OCCO4)C=C3	80	--
BMS-202	CC1=C(COC2=CC=C(CNCCNC(C)=O)C(OC)=N2)C=CC=C1C3=CC=CC=C3	18	101 ± 10
BMS-1001	CC1=C(COC2=C(Cl)C=C(CN[C@H](CO)C(O)=O)C(CCC3=CC(C#N)=CN=C3)=C2)C=CC=C1C4=CC(OCCN5CCOCC5)=CC=C4	2.25	--
BMS-1016	O=C(O)[C@H](NCC1=CC=C(OCC2=C(C)C(C3=CC=CC=C3)=CC=C2)C=C1OCC4=CC=CC(C#N)=C4)CO	4.55	--
BMS-1043	O=C(O)C1=CC=C(COC2=CC(OCC3=C(C)C(C4=CC=CC=C4)=CC=C3)=CC=C2CNCCNC(C)=O)C=C1	239.2	--
BMS-1057	CC(NCCNCC1=CC=C(OCC2=C(C)C(C3=CC=CC=C3)=CC=C2)C=C1OCC4=CC=CC=C4[N+]([O-])=O)=O	985.8	--
BMS-1082	CC(NCCNCC1=CC=C(OCC2=C(C)C(C3=CC=CC=C3)=CC=C2)C=C1OCC4=CC=CC(OC(F)(F)F)=C4)=O	828.4	--
BMS-1095	CC(NCCNCC1=CC=C(OCC2=C(C)C(C3=CC=CC=C3)=CC=C2)C=C1OCC4=CC(C#N)=CC=C4F)=O	81.25	--
BMS-1108	CC(NCCNCC1=CC=C(OCC2=C(C)C(C3=CC=CC=C3)=CC=C2)C=C1OCC4=CC=C(F)C(C)=C4)=O	624.2	--
BMS-1119	O=C(OC(C)(C)C)NC1=CC=CC(COC2=CC(OC3=C(C)C(C4=CC=CC=C4)=CC=C3)=CC=C2CNCCNC(C)=O)=C1	14,250	--
BMS-1166	CC1=C(COC2=C(Cl)C=C(CN3C[C@H](O)C[C@@H]3C(O)=O)C(OCC4=CC(C#N)=CC=C4)=C2)C=CC=C1C5=CC6=C(OCCO6)C=C5	1.4	--
BMS-1197	O=C([C@H]1N(CC2=CC(Cl)=C(OCC3=CC=CC(C4=CC=C5OCCOC5=C4)=C3C)C=C2OCC6=CC=CC(C#N)=C6)C[C@H](O)C1)O	1.85	--
BMS-1205	O=C(O)[C@H](NCC1=CC(Cl)=C(OCC2=CC=CC(C3=CC=C4OCCOC4=C3)=C2C)C=C1OCC5=CC=CC(C#N)=C5)CCO	2.71	--
BMS-1210	CC(C)(O)C(NCC1=CC(Cl)=C(OCC2=CC=CC(C3=CC=C4OCCOC4=C3)=C2C)C=C1OCC5=CC=CC(C#N)=C5)C(O)=O	12.74	--
BMS-1218	O=C(O)C(NCC1=CC(Cl)=C(OCC2=CC=CC(C3=CC=C4OCCOC4=C3)=C2C)C=C1OCC5=CC=CC(C#N)=C5)(CC6=CC=CC=C6)CO	10.11	--
BMS-1220	O=C(C1(NCC2=CC(Cl)=C(OCC3=CC=CC(C4=CC=C5OCCOC5=C4)=C3C)C=C2OCC6=CC=CC(C#N)=C6)CCN(C)CC1)O	6.07	--
BMS-1239	O=C(O)[C@](C)(NCC1=CC=C(OCC2=CC=CC(C3=CC=C4OCCOC4=C3)=C2C)C(Cl)=C1OCC5=CC=CC(C#N)=C5)CO	148.9	--
BMS-1250	O=C(O)C[C@H](O)CNCC1=CC(Cl)=C(OCC2=CC=CC(C3=CC=C4OCCOC4=C3)=C2C)C=C1OCC5=CC(C#N)=CN=C5	1.19	--
BMS-1288	O=C([C@@H]1N(CC2=CC(C)=C(OCC3=CC=CC(C4=CC=C5OCCOC5=C4)=C3C)C=C2OCC6=CC(C#N)=CN=C6)CCCC1)O	1.88	--
BMS-1306	N#CC1=CN=CC(COC2=CC(OCC3=CC=CC(C4=CC=C5OCCOC5=C4)=C3C#N)=C(C)C=C2CNCCO)=C1	0.92	--
BMS-2002	O=C(O)C1=CN=CC(COC2=CC(OCC3=CC=CC(C4=CC=C5OCCOC5=C4)=C3C)=C(Cl)C=C2CN[C@H](C(O)=O)CCCN)=C1	10	--
BMS-2010	O=C(O)[C@@H](NCC1=CC(Cl)=C(OCC2=CC=CC(C3=CC=C4OCCOC4=C3)=C2C)C=C1OCC5=CC(C#N)=CN=C5)CC6=CC=CN=C6	50	--
BMS-3013	OCC1=CC(Cl)=C(OCC2=CC=CC(C3=CC=C(OCCO4)C4=C3)=C2C)C=C1OCC5=CC(S(=O)(C)=O)=CN=C5	80	--
BMS-3024	O=C(O)[C@H](NCC1=CC(Cl)=C(OCC2=CC=CC(C3=CC=C4OCCOC4=C3)=C2C)C=C1OCC5=CC(C#N)=CN=C5)CC(N)=O	5.54	--
BMS-3029	O=C([C@H]1N(CC2=CC(Cl)=C(OCC3=CC=CC(C4=CC=C5OCCOC5=C4)=C3C)C=C2OCC6=CC=CC=C6OC)CCCC1)O	2,350	--
